# Supplementary material for: Towards Evidence-Based Food Safety Governance with Wastewater-Based Epidemiology (WBE) Technology in China
Source: Toxics. 2024 Jul 12;12(7):504. doi: 10.3390/toxics12070504 (PMC11281293; doi:10.3390/toxics12070504)
Supplement: Supplementary file 1 [file toxics-12-00504-s001.zip]

Archive with 1 entries (1 files):
- toxics-3072568-supplementary.pdf
